# Supplementary material for: Correlation of skin carotenoid levels with embryo development and pregnancy result of in vitro fertilization cycles for couples with unexplained infertility
Source: Food Sci Nutr. 2020 May 7;8(7):3353–61. doi: 10.1002/fsn3.1615 (PMC7382124; doi:10.1002/fsn3.1615)
Supplement: Supplementary file 1 — Data S1 [file FSN3-8-3353-s001.xlsx]

## Sheet: Data
caseno	maleage	maleBMI	ovolume	oconc	omotil	oform	pvolume	pconc	pmotil	plasmaTAC	skinspec	post_washed_sperm	pre_washed_sperm	pre_washed	post_washed	pre_washed_TUNEL	post_washed_TUNEL	mii	pn2	ferrate	femaleage	femaleBW	femaleBH	femaleBMI	Gravi	Para	Aborti	prevIVF	duration	fsh_0	lh_0	amh_0	e2_0	oocytes	godemrat	GoodETrate	ets	pregnancy	endo_thi	sac	miscarriage	LiveBirth
13	28	24.53	2	80	91	8	2	19	76	160	33000	6670.54	7288.85	99.88	80.08	6.8	4.6	14	11	78.5714	23	45	1.55	18.73	0	0	0	0	1	8	6	7	22	20	47	2	2	1	12	2	0	1
61	29	24.98	2	82	85	13	0.5	38	51	233	17000	21315.8	13990.5	22.88	44.94	12	8.7	18	16	88.89	27	62	1.58	24.84	0	0	0	0	1	7	2	5.74	19	20	8	1	2	1	10	1	0	1
37	39	30.09	2	246	98	20	3	21	83	108	26000	17710.2	10157.2	40.26	81.77	4.6	8	17	14	82.35	28	50	1.72	16.9	0	0	0	0	3	11	3	9.6	20	21	58	2	2	1	14	2	0	1
29	30	29.97	1	114	68	20	3	17	0	70	23000	10774	9905.65	57.56	43.81	8.1	7.9	8	6	75	29	52	1.53	22.21	2	0	0	0	4	9	3	4	18	12	60	3	3	1	14	1	0	1
5	34	33.91	2.5	182	69	11	4	14	84	178	11000	8200.15	8328.38	22.42	69.36	8.2	6.4	7	5	71.4286	31	50	1.58	20.03	2	0	2	0	3	6	4	3	17	16	67	2	2	1	11	1	0	1
24	29	24.38	3	48	24	2	2	17	32	81	28000	12389.1	8544.4	11.65	18.63	7.7	6.7	8	7	87.5	31	45	1.58	18.03	0	0	0	0	4	8	2	3	19	8	67	2	2	1	12	1	0	1
44	40	32.25	4.5	114	78	24	3	21	57	155	16000	15907.8	11462.6	54.47	85.66	2.8	6.6	5	4	80	32	72	1.68	25.51	1	0	1	1	10	7	3	5	28	12	0	0	2	1	10	1	1	0
47	34	27.64	3.5	124	74	16	7	24	72	118	21000	29015.2	13777.1	35.04	49.46	8.8	3	11	10	90.9091	32	47	1.5	20.89	1	0	0	0	2	6	2	6.5	16	28	27	2	2	1	11	1	0	1
3	31	29.09	2.5	187	91	22	10	13	92	49	19000	8472.79	9383.18	96.53	26.7	10.9	4.8	6	3	50	33	54	1.58	21.63	0	0	0	0	1	2	3	3.73	42	11	0	0	3	1	12	1	1	0
25	38	29.34	2.5	142	87	16	6	18	80	154	29000	11362.1	9505.55	34.76	42.32	9.5	8.4	3	3	100	33	55	1.58	22.03	2	1	0	0	2	9	2	2	11	12	83	3	3	1	11	2	0	1
27	34	35.76	3	96	69	17	8.5	16	35	82	21000	13104.4	8732.93	29.87	40.82	5.9	4.8	5	4	80	33	46	1.58	18.43	0	0	0	0	1.5	6	4	3	16	10	60	3	3	1	11	1	0	1
34	39	28.01	6.5	162	99	30	12.5	18	100	167	35000	9283.67	11195.9	85.26	7.49	13.8	3.2	22	19	86.36	33	50	1.55	20.81	0	0	0	0	2	3	3	9.8	10	22	65	2	2	1	11	1	0	1
22	44	31.11	3	238	98	25	10	23	92	171	15000	10531.7	9682.89	56.56	46.21	8.3	7.8	10	7	70	34	52	1.55	21.64	1	0	1	0	1	6	3	3	12	14	27	2	2	1	11	2	0	1
59	41	41.65	4	28	35	1	1	21	63	225	32000	13424.2	8946.06	31.87	41.61	5.2	4.1	7	6	85.7143	34	65	1.6	25.39	2	0	2	0	5	9	4	5	7	16	38	3	3	1	11	1	0	1
63	39	35.04	2.5	155	77	19	7	12	34	86	28000	22839.9	14675.4	53.19	59.67	7.4	5.6	13	8	61.5385	34	48	1.63	18.07	0	0	0	0	3	7	3	9	11	18	71	3	3	1	11	1	0	1
31	37	24.05	4.5	127	87	15	7	23	88	150	36000	8751.71	6875.72	51.32	61.29	7.3	6.2	13	12	92.3077	35	52	1.58	20.83	1	1	0	0	4	6	1	6	28	14	100	3	3	1	13	2	0	1
28	37	24.1	1.5	131	74	4	2.5	14	84	87	24000	10526.9	9678.47	55.56	47.24	8.6	7.5	8	6	75	37	57	1.63	21.45	0	0	0	0	5	6	2	2	18	11	18	2	2	1	12	1	0	1
36	35	29.61	4	84	79	16	1	23	57	110	15000	9580.15	11553.4	87.26	5.35	14.3	2.4	4	4	100	37	52	1.57	21.1	0	0	0	0	2	14	4	2	12	5	17	2	2	1	12	1	0	1
46	40	26.78	3	98	18	2	2	15	32	196	17000	24571.3	9917.45	28.14	67.05	6.6	4.4	5	5	100	37	49.8	1.65	18.29	0	0	0	0	2	5	1	2	31	5	67	2	2	1	10	1	0	1
2	40	35.39	3	178	52	10	5.5	18	45	121	32000	8403.7	9306.67	95.53	27.83	10.6	5.2	4	4	100	38	53	1.56	21.78	0	0	0	1	11	8	1	2	11	2	67	1	1	1	12	1	0	1
53	43	24.15	2	84	74	14	5.5	18	91	167	21000	20490.9	13449	21.88	47.35	12	9.2	5	4	80	38	72	1.62	27.43	1	0	1	1	7	8	3	5	11	11	67	3	3	1	10	1	0	1
62	40	24.23	4	61	19	4	3	16	25	89	22000	22778.1	14635.6	51.19	61.82	6.8	6.3	5	4	80	39	68	1.57	27.59	0	0	0	0	3	7	2	4	37	13	71	3	3	1	11	2	0	1
52	41	24.14	2	90	60	8	0.3	13	40	198	23000	19503.2	12800.7	20.88	59.19	12	12.8	7	6	85.7143	41	86.7	1.68	30.72	1	1	0	0	3	11	4	2.41	24	10	40	2	2	1	13	1	0	1
50	42	27.66	2	256	95	20	1	38	66	93	15000	14917.7	9962.49	37.87	65.93	2.8	3.6	9	7	77.7778	43	50	1.63	18.82	1	0	1	0	3	7	4	5	3	17	56	2	2	1	12	1	0	1
9	47	25.55	0.5	156	62	15	1.5	15	88	96	22000	9115.95	7089.63	32.8	13.65	8.8	4.5	14	10	71.4286	44	52	1.65	19.1	0	0	0	0	6	5	2.27	5	40	17	83	2	2	1	10	1	0	1
39	45	25.44	3.5	30	71	16	4	18	92	72	20000	18380.9	10541.9	42.26	81.44	5.2	8.5	3	2	66.6667	44	45	1.57	18.26	3	0	2	0	1.5	9	5	1	19	4	25	1	1	1	13	1	0	1
38	32	28.5	1	45	43	8	2	21	81	184	15000	17981.7	10313	41.26	81.81	4.9	8.3	22	20	90.9091	26	57	1.6	22.27	0	0	0	0	6	11	4	4	14	23	70	2	2	0	10
4	36	26.64	4	79	96	22	6	33	89	122	12000	8250.39	8379.4	23.42	70.05	8.5	6.7	2	2	100	27	64	1.65	23.51	0	0	0	0	5	4	1	1	11	2	0	0	1	0	12
57	28	26.64	2.5	158	94	12	6	18	89	96	19000	28780.3	13665.5	34.04	50.85	8.4	3.3	6	6	100	27	68	1.56	27.94	0	0	0	0	5	7	3	5	11	10	22	2	3	0	13
58	39	35.67	3.5	62	85	23	3	39	86	54	19000	13383.2	8918.75	30.87	40.76	5.5	4.4	8	7	87.5	27	54	1.66	19.6	0	0	0	0	5	7	3	5.05	11	10	22	2	3	0	13
60	28	24.53	6	94	83	11	7.5	34	97	118	23000	13955	11894.9	63.1	64.03	5.1	5	26	24	92.3077	27	48	1.62	18.29	0	0	0	0	1	6	3	9	11	30	69	3	3	0	14
6	28	29.61	6	20	72	9	1	17	63	91	17000	8365.71	9264.59	94.53	37.91	10.3	8.5	13	12	92.3077	28	51	1.6	19.92	0	0	0	0	3	11	3	6	30	27	25	2	3	0	13
51	36	28.94	4	154	96	12	9	34	90	143	16000	14931.9	9971.97	38.87	66.86	2.5	3.3	9	9	100	28	64	1.58	25.64	0	0	0	0	2	7	2	4	35	11	25	2	3	0	13
11	31	25.83	4	185	74	12	8	21	79	88	21000	9914.89	9753.07	43.17	33.2	11	5.7	2	2	100	30	56	1.62	21.34	1	0	1	0	7	12	2	1	12	2	0	0	1	0	13
40	33	27.43	3	100	58	6	3	21	83	77	13000	12020.2	8289.99	9.65	9.54	10.1	8.5	9	7	77.7778	30	54	1.6	21.09	0	0	0	0	4	4	2	6	24	9	50	3	3	0	14
48	33	26.23	2	42	42	13	2	24	66	76	28000	29681.5	14093.4	36.04	47.4	9	2.6	5	4	80	31	52	1.6	20.31	0	0	0	0	3	1	2	1	0	7	14	1	3	0	9
16	30	22.1	6.5	20	77	6	2	16	62	106	27000	7582.61	7108.41	89.55	68.09	8.5	4.9	20	16	80	32	52	1.58	20.83	0	0	0	0	4	5	2	9	11	27	50	3	3	0	10
32	30	26.3	5	44	33	2	3	13	77	66	27000	9103.55	7079.98	31.8	14.66	8.5	4.8	3	2	66.6667	32	65	1.58	26.04	2	0	1	0	5	8	1	1.51	27	5	25	1	1	0	11
42	32	32.7	2	220	97	12	5.5	18	85	85	14000	14130.5	12044.4	65.1	65.15	4.4	4.3	6	5	83.3333	32	58	1.58	23.23	0	0	0	0	2	5	1	4	11	16	0	0	3	0	10
56	30	31.67	3	122	86	21	5.5	22	87	86	13000	24673.9	9958.86	30.14	64.79	7.2	3.7	6	3	50	32	50	1.55	20.81	1	0	1	0	1	5	2	7	11	13	33	3	3	0	10
15	33	25.96	6	68	77	13	6.5	17	91	78	13000	7581.92	7107.76	88.55	67.1	8.2	4.6	10	8	80	33	47	1.64	17.47	1	1	0	0	9	8	2	8	10	13	25	3	3	0	10
26	34	31.91	1.5	80	75	15	3	25	85	112	17000	11379.6	9520.17	35.76	41.23	9.8	8.1	6	2	33.3333	33	63	1.72	21.3	0	0	0	0	5	6	1	5	11	11	0	0	1	0	10
7	32	25.55	6	25	18	3	2	12	4	68	19000	8779.72	6897.72	52.32	60.13	7.6	5.8	14	10	71.4286	34	57	1.6	22.27	0	0	0	0	3	6	2	7	11	28	0	0	2	0	11
19	34	30	2	122	82	18	2.5	22	87	112	21000	15633.8	11265.2	53.47	85.91	2.5	6.3	6	6	100	34	55	1.64	20.45	0	0	0	0	2	6	3	4	20	12	50	3	3	0	11
20	34	25.96	2	39	44	4	0.5	23	30	97	18000	16669.6	14531.1	39.54	64.68	6.9	8.9	7	5	71.4286	34	60	1.7	20.76	0	0	0	0	2	6	2	5	11	7	50	3	3	0	13
30	33	41.05	2	77	78	9	5.5	18	95	91	18000	12113.9	8354.62	10.65	8.31	10.4	8.1	3	3	100	34	51	1.56	20.96	0	0	0	0	4	7	3	1	3	4	0	0	2	0	13
41	34	27.89	1.5	70	20	4	0.3	35	40	70	19000	13958.9	11898.2	64.1	65.01	4.8	4.7	9	6	66.67	34	59	1.6	23.05	0	0	0	0	3.5	9	2	1.61	11	2	0	0	1	0	11
43	49	27.15	2.5	124	84	23	7	14	6	88	16000	15526.1	11187.6	52.47	85.42	2.2	6	6	4	66.6667	34	51	1.5	22.67	0	0	0	0	6	6	2	4.2	22	19	80	3	3	0	12
8	36	31.71	4	87	78	10	4.5	16	73	77	21000	8890.87	6985.05	53.32	58.48	7.9	5.5	3	3	100	36	53	1.65	19.47	0	0	0	1	8	12	3	1	37	3	50	1	2	0	11
33	36	31.81	4	264	98	22	8.5	23	91	93	30000	9121.11	7093.64	33.8	12.64	9.1	4.1	3	1	33.3333	36	52	1.59	20.57	0	0	0	0	2	9	3	2	16	6	25	1	1	0	11
10	37	27.03	4	30	46	3	3	17	37	192	26000	9677.94	9519.99	42.17	35.33	11.4	5.4	5	4	80	38	47	1.61	18.13	0	0	0	1	10	10	3	2	12	6	29	2	3	0	12
17	38	24.14	2.5	175	86	22	9	31	80	57	14000	7592.58	7117.75	90.55	69.03	8.8	5.3	5	4	80	38	56	1.67	20.08	0	0	0	0	5	9	2	2	22	6	17	1	3	0	12
18	39	24.47	4.5	61	92	9	7	12	90	156	23000	8197.77	8325.96	21.42	68.37	7.8	6	27	24	88.8889	38	51	1.61	19.68	0	0	0	0	6	3	2	9	58	30	50	3	3	0	13
21	39	22.3	3	204	89	20	8	27	80	108	17000	17462.2	15222	41.54	64.43	7.3	9.4	1	1	100	38	59	1.69	20.66	0	0	0	0	1	2	0	0.8	57	1	0	0	1	0	11
35	39	31.45	1.5	54	45	5	0.2	19	42	208	23000	9366.12	11295.3	86.26	6.45	14.1	2.8	3	3	100	38	72	1.67	25.82	0	0	0	0	6	12	3	1.2	16	3	0	0	2	0	10
14	41	29.84	2.5	371	99	20	8	25	91	133	23000	6935.41	7578.27	90.88	78.52	7	4.8	2	2	100	41	50	1.56	20.55	1	0	1	0	1	17	4	0.7	34	3	67	1	1	0	9
1	47	24.98	1.5	99	25	2	1.5	18	78	86	28000	6105.33	6671.25	65.95	85.29	6.7	4.6	2	1	50	42	51	1.56	20.96	0	0	0	0	2	5	6	1	21	2	0	0	1	0	10
45	46	27.32	2	21	23	2	0.2	13	34	68	16000	17067.9	14878.3	40.54	64.52	7.1	9.1	8	4	50	42	50	1.53	21.36	1	0	1	0	2	11	2	1.65	10	9	25	2	2	0	11
49	37	22.29	3.5	78	67	8	5.5	10	84	77	27000	14619.3	9763.24	36.87	66.34	3.2	4	6	4	66.6667	42	50	1.6	19.53	1	1	0	0	2	7	2	2	51	8	14	1	1	0	10
54	38	27.66	4.5	66	73	9	4.5	17	93	239	15000	22804.1	14652.4	52.19	60.76	7.1	5.9	11	10	90.9091	42	56	1.6	21.88	1	1	0	0	1	6	2	3	36	7	0	0	3	0	10
55	41	29.84	2	165	87	17	5	12	58	73	11000	24574.2	9918.62	29.14	66.04	6.9	4	2	2	100	42	82	1.58	32.85	0	0	0	0	2	8	2	1	52	3	33	1	1	0	8
23	44	29.8	3.5	186	80	7	5	24	87	220	25000	11690.9	9780.58	36.76	38.63	10.1	7.7	2	2	100	43	65	1.7	22.49	0	0	0	0	5	11	1	0.95	23	3	33	1	1	0	13
12	46	23.8	2	207	76	13	10	17	37	144	15000	9996.45	9833.3	44.17	31.83	10.6	6	4	3	75	44	51.5	1.6	20.12	1	1	0	1	16	8	3	1	23	12	40	2	2	0	14
